# Supplementary material for: Common inversion polymorphism at 17q21.31 affects expression of multiple genes in tissue-specific manner
Source: BMC Genomics. 2012 Sep 6;13:458. doi: 10.1186/1471-2164-13-458 (PMC3582489; doi:10.1186/1471-2164-13-458)
Supplement: Additional file 1 — Table S1. This table contains a list of genes in the 17q21.31 region and the expression probes for these genes in both datasets. ProbeIDs colored red are expressed above detection level in the corresponding dataset. Black probes represent probes available on the array, but not detectable in the tissue studied. [file 1471-2164-13-458-S1.xls]

## Sheet: Sheet1
Gene	Wholeblood_H12_V3					Association whole blood	Gibbs H8_V2_R4_CRBLM			Association CRBLM	Gibbs H8_V2_R4_FCTX			Association FCTX	Gibbs H8_V2_R4_TCTX			Association TCTX	Gibbs H8_V2_R4_PONS			Association PONS
ACBD4	ILMN_1676288						ILMN_1676288				ILMN_1676288				ILMN_1676288				ILMN_1676288
ADAM11	ILMN_1711374						ILMN_1711374				ILMN_1711374				ILMN_1711374				ILMN_1711374
ARHGAP27	ILMN_2103362						ILMN_1734652				ILMN_1734652				ILMN_1734652				ILMN_1734652
ARL17A	no probe available						no probe available				no probe available				no probe available				no probe available
ARL17B	no probe available						no probe available				no probe available				no probe available				no probe available
C17orf104	no probe available						no probe available				no probe available				no probe available				no probe available
C17orf46	no probe available						no probe available				no probe available				no probe available				no probe available
C17orf57	no probe available						no probe available				no probe available				no probe available				no probe available
C17orf69	no probe available						no probe available				no probe available				no probe available				no probe available
C1QL1	ILMN_1716957						ILMN_1716957				ILMN_1716957				ILMN_1716957				ILMN_1716957
CCDC103	ILMN_1791905						ILMN_1791905				ILMN_1791905				ILMN_1791905				ILMN_1791905
CCDC43	ILMN_1743783						ILMN_1743783				ILMN_1743783				ILMN_1743783				ILMN_1743783
CDC27	ILMN_1746533						ILMN_1746533				ILMN_1746533				ILMN_1746533				ILMN_1746533
CRHR1	ILMN_1732426	ILMN_1753706					ILMN_1753706	ILMN_1732426			ILMN_1753706	ILMN_1732426			ILMN_1753706	ILMN_1732426			ILMN_1753706	ILMN_1732426
DBF4B	ILMN_1679941	ILMN_1696666					ILMN_1696666	ILMN_1679941			ILMN_1696666	ILMN_1679941			ILMN_1696666	ILMN_1679941			ILMN_1696666	ILMN_1679941
DCAKD	ILMN_1811648						ILMN_1811648				ILMN_1811648				ILMN_1811648				ILMN_1811648
EFTUD2	ILMN_1738819						ILMN_1738819				ILMN_1738819				ILMN_1738819				ILMN_1738819
FMNL1	ILMN_1782748						ILMN_1782748				ILMN_1782748				ILMN_1782748				ILMN_1782748
FZD2	ILMN_1653711						ILMN_1653711				ILMN_1653711				ILMN_1653711				ILMN_1653711
GFAP	ILMN_1697176						ILMN_1697176				ILMN_1697176				ILMN_1697176				ILMN_1697176
GJC1	ILMN_2397484						ILMN_1691743				ILMN_1691743				ILMN_1691743				ILMN_1691743
GOSR2	ILMN_1656293	ILMN_1722812	ILMN_1807072				ILMN_1807072	ILMN_1656293	ILMN_1722812		ILMN_1807072	ILMN_1656293	ILMN_1722812		ILMN_1807072	ILMN_1656293	ILMN_1722812		ILMN_1807072	ILMN_1656293	ILMN_1722812
GPATCH8	ILMN_1764617						ILMN_1764617				ILMN_1764617				ILMN_1764617				ILMN_1764617
HEXIM1	ILMN_1685115						ILMN_1685115				ILMN_1685115				ILMN_1685115				ILMN_1685115
HEXIM2	ILMN_1701006						ILMN_1701006				ILMN_1701006				ILMN_1701006				ILMN_1701006
HIGD1B	ILMN_1675936						ILMN_1675936				ILMN_1675936				ILMN_1675936				ILMN_1675936
IMP5	ILMN_1744094						ILMN_1744094				ILMN_1744094				ILMN_1744094				ILMN_1744094
ITGB3	ILMN_1733324						ILMN_1661614				ILMN_1661614				ILMN_1661614				ILMN_1661614
KIAA1267	ILMN_2200636	ILMN_1678235					ILMN_1678235				ILMN_1678235				ILMN_1678235				ILMN_1678235
KIF18B	ILMN_2250048	ILMN_2327655					no probe available				no probe available				no probe available				no probe available
LOC100128977	no probe available						no probe available				no probe available				no probe available				no probe available
LOC100130148	no probe available						no probe available				no probe available				no probe available				no probe available
LOC100133991	no probe available						no probe available				no probe available				no probe available				no probe available
LOC100272146	no probe available						no probe available				no probe available				no probe available				no probe available
LOC644172	ILMN_1772603	ILMN_1707887					no probe available				no probe available				no probe available				no probe available
LOC644246	ILMN_1755200						no probe available				no probe available				no probe available				no probe available
LRRC37A	ILMN_1783673						ILMN_1783673				ILMN_1783673			ILMN_1783673: B=-0.25, p=7.4 x 10-13	ILMN_1783673			ILMN_1783673: B=-0.29, p=6.9 x 10-16	ILMN_1783673			ILMN_1783673: B=-0.17, p=1.5 x 10-8
LRRC37A2	ILMN_2229464						no probe available				no probe available				no probe available				no probe available
LRRC37A4	ILMN_2393693	ILMN_2286783				ILMN_2393693: B=0.37, p=1.4 x 10-55	no probe available				no probe available				no probe available				no probe available
MAP3K14	ILMN_1724070						ILMN_1724070				ILMN_1724070				ILMN_1724070				ILMN_1724070
MAPT	ILMN_2298727	ILMN_2310814	ILMN_1800049	ILMN_1710903			ILMN_1800049	ILMN_1710903		ILMN_1710903: B=0.36, p=1.6 x 10-8, ILMN_1800049: B=0.028, p=0.151	ILMN_1800049	ILMN_1710903		ILMN_1710903: B=0.34, p=4.8 x 10-6, ILMN_1800049: B=0.004, p=0.826	ILMN_1800049	ILMN_1710903			ILMN_1800049	ILMN_1710903
MGC57346	ILMN_1784428	ILMN_1747315				ILMN_1784428: B=-0.19, p=1.2 x 10-16, ILMN_1747315 not above detection	no probe available				no probe available				no probe available				no probe available
MIR4315-1	no probe available						no probe available				no probe available				no probe available				no probe available
MIR4315-2	no probe available						no probe available				no probe available				no probe available				no probe available
MRPL45P2	no probe available						no probe available				no probe available				no probe available				no probe available
MYL4	ILMN_1716062	ILMN_1684255					ILMN_1716062	ILMN_1684255			ILMN_1716062	ILMN_1684255			ILMN_1716062	ILMN_1684255			ILMN_1716062	ILMN_1684255
NMT1	ILMN_1762678						ILMN_1762678				ILMN_1762678				ILMN_1762678				ILMN_1762678
NPEPPS	ILMN_2116127	ILMN_1680435	ILMN_1723815				ILMN_1680435				ILMN_1680435				ILMN_1680435				ILMN_1680435
NSF	ILMN_1752606	ILMN_1680687	ILMN_2251784	ILMN_2330845	ILMN_1680353		ILMN_1682414	ILMN_1680353			ILMN_1682414	ILMN_1680353			ILMN_1682414	ILMN_1680353			ILMN_1682414	ILMN_1680353
NSFP1	no probe available						no probe available				no probe available				no probe available				no probe available
PLCD3	ILMN_1722798						ILMN_1722798				ILMN_1722798				ILMN_1722798				ILMN_1722798
PLEKHM1	ILMN_1709549						ILMN_1709549			ILMN_1709549: B=0.18, p=1.9 x 10-6	ILMN_1709549				ILMN_1709549				ILMN_1709549
RPRML	ILMN_1676504						ILMN_1664896				ILMN_1664896				ILMN_1664896				ILMN_1664896
STH	ILMN_1665311						ILMN_1665311				ILMN_1665311				ILMN_1665311				ILMN_1665311
WNT3	ILMN_1803593						ILMN_1784840				ILMN_1784840				ILMN_1784840				ILMN_1784840
WNT9B	ILMN_1703459						ILMN_1703459				ILMN_1703459				ILMN_1703459				ILMN_1703459
